# Supplementary material for: Whole-exome analysis of 177 pediatric patients with undiagnosed diseases
Source: Sci Rep. 2022 Aug 26;12:14589. doi: 10.1038/s41598-022-14161-6 (PMC9418234; doi:10.1038/s41598-022-14161-6)
Supplement: Supplementary file 2 — Supplementary Table S2. [file 41598_2022_14161_MOESM2_ESM.xlsx]

## Sheet: Sheet1
Supplementary Table 2. Detailed information on each case
UPN	Age at analysis	Sex	Symptoms	HPO tags	Pathogenic variant	Type of pathogenic variant	Pathogenicity	Evidence of pathogenicity (SNV)	CNV breakpoints			Size of CNV, Mb	Evidence of pathogenicity (CNV)	Confirmatory test for CNV	Genetic diagnosis	Disease recognized after 2015	Phenotype	Gene variant (1)				Zygosity	Gene variant (2)				Zygosity	Type of variants	Inheritance	Type of samples	Homozygous regions of more than 10 Mb
									Chromosome	Start	End
TOKAI-IRUD-1059	4	M	Global developmental delay; Inappropriate antidiuretic hormone secretion; Myotonia	HP:0001263, HP:0031218, HP:0002486	−																									trio	−
TOKAI-IRUD-1070	7	M	Intellectual disability; Dysmorphic facial features	HP:0001249, HP:0001999	−																									trio	−
TOKAI-IRUD-1091	5	F	Global developmental delay; Dysmorphic facial features; Ears that are low-set	HP:0001263, HP:0001999, HP:0000358	−																									trio	−
TOKAI-IRUD-0002	0	F	Global developmental delay; Anal atresia; Polymicrogyria	HP:0001263, HP:0002023, HP:0002126	+	SNV	Likeky Pathogenic	PM1, PM2, PP3, PP5							Mental retardation（X-linked）	+	Milder	DDX3X	NM_001193417	c.C1547T	p.T516M	hetero						de novo	XLD	trio	−
TOKAI-IRUD-1053	0	M	Lactic acidosis; Abnormal liver morphology; Cataract; Abnormality of coagulation; Ascites; Jaundice; Hypoglycemia	HP:0003128, HP:0410042, HP:0000518, HP:0001928, HP:0001541, HP:0000952, HP:0001943	−																									trio	+
TOKAI-IRUD-1080	11	M	Global developmental delay; Scoliosis; Flexion contracture; Enamel hypoplasia	HP:0001263, HP:0002650, HP:0001371, HP:0006297	−																									trio	+
TOKAI-IRUD-1082	4	F	Global developmental delay; Involuntary movements; Muscular hypotonia	HP:0001263, HP:0004305, HP:0001252	−																									trio	−
TOKAI-IRUD-1047	1	F	Global developmental delay; Muscular hypotonia; Molar tooth sign on MRI	HP:0001263, HP:0001252, HP:0002419	+	SNV	Likeky Pathogenic	PM1, PM2, PP3, PP5							Joubert syndrome	−	Milder	CC2D2A	NM_001080522	c.C1465T	p.R489X	hetero	CC2D2A	NM_001080522	c.G3784A	p.E1262K	hetero	inherited	AR	trio	+
TOKAI-IRUD-1057	3	F	Global developmental delay; Generalized tonic-clonic seizures; Hypertelorism; Pectus excavatum	HP:0001263, HP:0002069, HP:0000316, HP:0000767	+	SNV	Likeky Pathogenic	PVS1, PM3							Early infantile epileptic encephalopathy	−	Milder	SZT2	NM_015284	c.8596dupT	p.Q2865fs	hetero	SZT2	NM_015284	c.2930-3->G	splice site	hetero	inherited	AR	trio	+
TOKAI-IRUD-1067	2	F	Global developmental delay; Overfriendliness	HP:0001263, HP:0100025	+	SNV	Likeky Pathogenic	PS2, PM1, PM2, PP3							Early infantile epileptic encephalopathy	−	Milder	STXBP1	NM_003165	c.T536C	p.L179P	hetero						de novo	AD	trio	−
TOKAI-IRUD-1064	8	F	Intellectual disability; Bloody diarrhea; Elevated hepatic transaminase; Proteinuria	HP:0001249, HP:0025085, HP:0002910, HP:0000093	−																									trio	−
TOKAI-IRUD-1085	4	F	Global developmental delay; Seizures	HP:0001263, HP:0001250	−																									trio	−
TOKAI-IRUD-1098	0	M	Seizures; Muscular hypotonia; Microcephaly	HP:0001250, HP:0001252, HP:0000252	−																									trio	+
TOKAI-IRUD-1104	5	F	Global developmental delay; Abnormal heart morphology	HP:0001263, HP:0001627	−																									trio	+
TOKAI-IRUD-1117	4	F	Global developmental delay; Dysmorphic facial features	HP:0001263, HP:0001999	−																									trio	+
TOKAI-IRUD-1086	3	F	Global developmental delay; Trismus; Dysmorphic facial features; Limb undergrowth; Aplasia/Hypoplasia of the nails	HP:0001263, HP:0000211, HP:0001999, HP:0009826, HP:0008386	+	SNV	Pathogenic	PVS1, PS2							Schaaf-Yang syndrome	−	Atypical	MAGEL2	NM_019066	c.1996dupC	p.Q666PfsX43	hetero						de novo	AD	trio	+
TOKAI-IRUD-1096	11	M	Intellectual disability; Cerebellar atrophy; Abnormality of eye movement	HP:0001249, HP:0001272, HP:0000496	+	SNV	Likeky Pathogenic	PM1, PM2, PP2, PP3, PP5							Ataxia-oculomotor apraxia syndrome	−	Milder	APTX	NM_001195250	c.569dupT	p.E192GfsX38	homo						inherited	AR	duo	−
TOKAI-IRUD-1097	6	F	Global developmental delay; Seizures	HP:0001263, HP:0001250	+	SNV	Likeky Pathogenic	PM1, PM2, PP2, PP3							Neuropsychiatric disease	−	Milder	CACNA1C	NM_001129837	c.C4045G	p.L1349V	hetero						de novo	AD	trio	−
TOKAI-IRUD-1102	1	F	Abnormality of the gastrointestinal tract	HP:0011024, HP:0008635	+	SNV	Pathogenic	PS2, PM1, PM2, PP2, PP3, PP5							MMIHS(megacystis-microcolon-intestinal hypoperistalsis syndrome)	−	Milder	ACTG2	NM_001199893	c.C640T	p.R214C	hetero						de novo	AD	trio	+
TOKAI-IRUD-1106	6	F	Intellectual disability; Microcephaly	HP:0001249, HP:0000252	+	SNV	Pathogenic	PVS1, PS2							Mental retardation（X-linked）	+	Milder	DDX3X	NM_001193417	c.1679dupA	p.Y560_E561delinsX	hetero						de novo	XLD	trio	+
TOKAI-IRUD-1120	0	F	Global developmental delay; Dysmorphic facial features; Rocker bottom foot; Chronic lung disease; Abnormal heart morphology; Gastroesophageal reflux	HP:0001263, HP:0001999, HP:0001838, HP:0006528, HP:0001627, HP:0002020	−																									trio	+
TOKAI-IRUD-1133	10	F	Intellectual disability; Atrial septal defect; Hyperreflexia	HP:0001249, HP:0001631, HP:0001347	+	SNV	Likeky Pathogenic	PS2, PM1, PM2, PP5							Epilepsy and speech disorder (FESD) with or without mental retardation	−	Milder	GRIN2A	NM_001134407	c.A1841G	p.N614S	hetero						de novo	AD	trio	−
TOKAI-IRUD-1139	0	M	Global developmental delay; Hypoplasia of the corpus callosum; Abnormal ear morphology; Hydronephrosis	HP:0001263, HP:0002079, HP:0031703, HP:0000126	+	SNV	Pathogenic	PS2, PM1, PM2, PP3, PP5							Noonan syndrome	−	Atypical	KRAS	NM_004985	c.A458T	p.D153V	hetero						de novo	AD	trio	+
TOKAI-IRUD-1140	0	M	Seizures; EEG abnormality	HP:0001250, HP:0002353	+	SNV	Pathogenic	PVS1, PM2, PP4							Benign familial infantile seizures	−	Typical	PRRT2	NM_001256442	c.641dupC	p.A214fsX8	hetero						inherited	AD	trio	+
TOKAI-IRUD-1148	6	F	Global developmental delay; Leukoencephalopathy	HP:0001263, HP:0002352	+	SNV	Pathogenic	PVS1, PS2, PM2, PP3, PP5							SENDA（static encephalopathy of childhood with neurodegeneration in adulthood）	−	More severe	WDR45	NM_001029896	c.C604T	p.Q202X	hetero						de novo	XLD	trio	+
TOKAI-IRUD-1150	6	F	Global developmental delay; Dysmorphic facial features; Microcephaly; Short stature	HP:0001263, HP:0001999, HP:0000252, HP:0004322	−																									trio	−
TOKAI-IRUD-1151	14	F	Intellectual disability; Agenesis of corpus callosum; Pancreatic cysts; Multiple renal cysts; Syndactyly	HP:0001249, HP:0001274, HP:0001737, HP:0005562, HP:0001159	−																									trio	+
TOKAI-IRUD-1159	6	M	Intellectual disability; Dysmorphic facial features; Autism	HP:0001249, HP:0001999, HP:0000717	−																									trio	−
TOKAI-IRUD-1160	6	M	Intellectual disability; Dysmorphic facial features; Autism	HP:0001249, HP:0001999, HP:0000717	−																									trio	−
TOKAI-IRUD-1164	8	F	Global developmental delay; Seizures; Scoliosis; EEG abnormality; Ventricular septal defect; Abnormal tracheal morphology	HP:0001263, HP:0001250, HP:0002650, HP:0002353, HP:0001629, HP:0002778	−																									trio	+
TOKAI-IRUD-1090	12	M	Global developmental delay; Dysmorphic facial features; Tetralogy of Fallot	HP:0001263, HP:0001999, HP:0001636	−																									trio	−
TOKAI-IRUD-1075	16	F	Supravalvular aortic stenosis; Pulmonary artery stenosis	HP:0004381, HP:0004415	+	SNV	Pathogenic	PVS1, PM2, PP4							Supravalvular aortic stenosis	−	Typical	ELN	NM_001278914	c.557-1G>A	splice site	hetero						inherited	AD	trio	+
TOKAI-IRUD-1121	5	F	Global developmental delay; Seizures; Ventriculomegaly; Cerebral white matter atrophy	HP:0001263, HP:0001250, HP:0002119, HP:0012762	+	SNV	Pathogenic	PVS1, PS2							Deficiency of the Pyruvate Dehydrogenase Complex	−	Milder	PDHA1	NM_001173456	c.926_927insGGAAGTGA	p.V309fs	hetero						de novo	XLD	trio	−
TOKAI-IRUD-1138	17	F	Intellectual disability; Seizures; Loss of consciousness; Long face	HP:0001249, HP:0001250, HP:0007185, HP:0000276	+	SNV	Pathogenic	PS2, PM1, PM2, PP2, PP3, PP5							Neurodevelopmental disorder with hypotonia, seizures, and absent language	+	Atypical	HECW2	NM_001304840	c.C3443A	p.S1148Y	hetero						de novo	AD	trio	−
TOKAI-IRUD-1141	3	F	Global developmental delay; Scoliosis; Lower limb asymmetry; Spasticity	HP:0001263, HP:0002650, HP:0100559, HP:0001257	−																									trio	+
TOKAI-IRUD-1078	7	F	intellectual disability; Seizures; Precocious puberty; Global brain atrophy; Esotropia; Hypermetropia	HP:001249, HP:0001250, HP:0000826, HP:0002283, HP:0000565, HP:0000540	−																									trio	+
TOKAI-IRUD-1079	6	M	intellectual disability; Seizures; Global brain atrophy	HP:001249, HP:0001250, HP:0002283	−																									trio	−
TOKAI-IRUD-1110	17	F	Global developmental delay; Seizures; Strabismus; Hypertelorism	HP:0001263, HP:0001250, HP:0000486, HP:0000316	−																									trio	+
TOKAI-IRUD-1113	13	F	Juvenile rheumatoid arthritis; Tonsillitis	HP:0005681, HP:0011110	−																									trio	−
TOKAI-IRUD-1124	7	F	Fever; Abnormality of the pancreas	HP:0001945, HP:0001732	−																									trio	−
TOKAI-IRUD-1125	9	M	Fever; Arthritis; Thrombocytopenia	HP:0001945, HP:0001369, HP:0001873	−																									trio	−
TOKAI-IRUD-1135	1	F	Global developmental delay; Muscular hypotonia; Dolichocephaly; Strabismus	HP:0001263, HP:0001252, HP:0000268, HP:0000486	+	CNV (deletion)	Pathogenic		Chr10	132902527	135379033	2.5	1A, 2H, 3C, 4C(0.9). 5A	Not done	10q26.3 deletion syndrome	−	Milder											de novo		trio	+
TOKAI-IRUD-1154	2	F	Global developmental delay; Developmental regression	HP:0001263, HP:0002376	+	SNV	Pathogenic	PS2, PM2, PP3, PP4, PP5							Rett syndrome	−	Typical	MECP2	NM_001110792	c.C538T	p.R168X	hetero						de novo	XLD	trio	+
TOKAI-IRUD-1169	4	F	Short stature; Increased susceptibility to fractures; Pes planus; Genu valgum	HP:0004322, HP:0002659, HP:0001763, HP:0002857	+	SNV	Likeky Pathogenic	PM1, PM2, PP3, PP5							Osteogenesis imperfecta IV	−	Milder	COL1A2	NM_000089	c.G2314A	p.G772S	hetero						inherited	AD	trio	−
TOKAI-IRUD-1170	1	F	Global developmental delay; Seizures; Aplasia/Hypoplasia of the corpus callosum	HP:0001263, HP:0001250, HP:0007370	+	SNV	Pathogenic	PVS1, PS2, PP4							FOXG1 syndrome	−	Typical	FOXG1	NM_005249	c.454dupG	p.A151fs	hetero						de novo	AD	trio	−
TOKAI-IRUD-1174	6	F	Spastic paraplegia; Amblyopia; Attention deficit hyperactivity disorder	HP:0001258, HP:0000646, HP:0007018	+	SNV	Pathogenic	PVS1, PS2							Inhereted spastic parapresia	−	Atypical	PLP1	NM_000533	c.782delC	p.Thr262Leufs*20	hetero						de novo	XLR	trio	−
TOKAI-IRUD-1143	0	F	Aplasia/hypoplasia of the extremities; Hydrocephalus; Cleft palate; Micrognathia; Patent ductus arteriosus after premature birth; Hypothyroidism	HP:0009815, HP:0000238, HP:0000175, HP:0000347, HP:0011649, HP:0000821	−																									trio	+
TOKAI-IRUD-1147	18	M	Intellectual disability; Seizures	HP:0001249, HP:0001250	−																									trio	+
TOKAI-IRUD-1153	0	F	Sudden death; Hyperammonemia; Disseminated intravascular coagulation	HP:0001699, HP:0001987, HP:0005521	−																									trio	+
TOKAI-IRUD-1158	1	F	Polymicrogyria; Lissencephaly; Cerebral palsy; Cerebral calcification	HP:0002126, HP:0001339, HP:0100021, HP:0002514	−																									trio	+
TOKAI-IRUD-1167	5	F	Flexion contracture; Polymicrogyria	HP:0001371, HP:0002126	−																									trio	−
TOKAI-IRUD-1168	24	F	Global developmental delay; Seizures	HP:0001263, HP:0001250	−																									duo	+
TOKAI-IRUD-1171	2	M	Global developmental delay; Increased head circumference; Micrognathia; Hypertelorism; Exotropia; Ventriculomegaly	HP:0001263, HP:0040194, HP:0000347, HP:0000316, HP:0000577, HP:0002119	−																									trio	+
TOKAI-IRUD-1175	4	M	Global developmental delay; Mitral regurgitation	HP:0001263, HP:0001653	+	SNV	Likeky Pathogenic	PM1, PM2, PP3, PP5							Mucolipidosis II/III	−	Milder	GNPTAB	NM_024312	c.C3565T	p.R1189X	hetero	GNPTAB	NM_024312	c.A3458G	p.N1153S	hetero	inherited	AR	trio	+
TOKAI-IRUD-1185	4	M	Flexion contracture; Dysmorphic facial features	HP:0001371, HP:0001999	+	SNV	Likeky Pathogenic	PVS1, PM2							Escobar syndrome	−	Milder	CHRNG	NM_005199	c.T255A	p.Y85X	hetero	CHRNG	NM_005199	c.C428G	p.P143R	hetero	inherited	AR	trio	+
TOKAI-IRUD-1190	12	M	Seizures; Febrile seizures	HP:0001250, HP:0002373	+	SNV	Likeky Pathogenic	PM1, PM2, PP3, PP4, PP5							Generalized epilepsy with febrile seizures plus	−	Typical	SCN1A	NM_001165963	c.G2576A	p.R859H	hetero						inherited	AD	trio	+
TOKAI-IRUD-1176	2	M	Global developmental delay; Gastroesophageal reflux; Hearing impairment; Fever	HP:0001263, HP:0002020, HP:0000365, HP:0001945	−																									trio	+
TOKAI-IRUD-1179	13	F	Global developmental delay; Microcephaly; Muscular hypotonia; Epileptic spasm	HP:0001263, HP:0000252, HP:0001252, HP:0011097	−																									trio	+
TOKAI-IRUD-1180	2	F	Global developmental delay; Seizures	HP:0001263, HP:0001250	−																									trio	+
TOKAI-IRUD-1187	5	M	Muscular hypotonia; Hearing impairment	HP:0001252, HP:0000365	−																									trio	−
TOKAI-IRUD-1192	0	F	Intracranial hemorrhage	HP:0002170	−																									trio	+
TOKAI-IRUD-1193	1	M	Seizures; Global developmental delay; Umbilical hernia; Inguinal hernia; Hiatus hernia	HP:0001250, HP:0001263, HP:0001537, HP:0000023, HP:0002036	−																									trio	−
TOKAI-IRUD-1191	22	F	Intellectual disability; Seizures	HP:0001249, HP:0001250	−																									trio	+
TOKAI-IRUD-1196	0	F	Seizures; Global developmental delay	HP:0001250, HP:0001263	−																									trio	+
TOKAI-IRUD-1197	0	F	Seizures; Global developmental delay	HP:0001250, HP:0001263	−																									trio	−
TOKAI-IRUD-1199	2	M	Global developmental delay; Syndactyly	HP:0001263, HP:0001159	−																									trio	+
TOKAI-IRUD-1200	4	M	Global developmental delay; Hypospadias; Cryptorchidism; Laryngomalacia; Hypothyroidism; Esotropia	HP:0001263, HP:0000047, HP:0000028, HP:0001601, HP:0000821, HP:0000565	−																									trio	+
TOKAI-IRUD-1208	2	M	Tracheomalacia; Cleft palate; Esophageal atresia; Hearing impairment; Scoliosis; Cerebral atrophy	HP:0002779, HP:0000175, HP:0002032, HP:0000365, HP:0002650, HP:0002059	−																									trio	+
TOKAI-IRUD-1195	6	M	Global developmental delay; Seizures; Esotropia; Cerebral atrophy; Muscular hypotonia	HP:0001263, HP:0001250, HP:0000565, HP:0002059, HP:0001252	+	SNV	Likeky Pathogenic	PVS1, PM2, PP4							Mental retardation, X-linked 1/78	−	Typical	IQSEC2	NM_001111125	c.C148T	p.Q50X	hemi						inherited	XLR	trio	+
TOKAI-IRUD-1201	1	F	Global developmental delay; Triphalangeal thumb	HP:0001263, HP:0001199	+	SNV	Likeky Pathogenic	PS2, PM2, PP3, PP5							Rett syndrome	−	Atypical	MECP2	NM_001110792	c.C799T	p.R267X	hetero						de novo	XLD	trio	−
TOKAI-IRUD-1202	2	M	Global developmental delay; Microcephaly; Esophageal atresia; Short stature; Polydactyly; Hearing impairment; Bladder diverticulum	HP:0001263, HP:0000252, HP:0002032, HP:0004322, HP:0010442, HP:0000365, HP:0000015	+	SNV	Pathogenic	PVS1, PS2, PM2, PP4							Mandibulofacial dysostosis, Guion-Almeida type	−	Typical	EFTUD2	NM_001142605	c.C2346G	p.Y782X	hetero						de novo	AD	trio	+
TOKAI-IRUD-1204	7	M	Global developmental delay; Short stature; Muscular hypotonia; Ventriculomegaly	HP:0001263, HP:0004322, HP:0001252, HP:0002119	+	SNV	Likeky Pathogenic	PS2, PM1, PM2, PP2							Neurodevelopmental disorder with epilepsy, cataracts, feeding difficulties, and delayed brain myelination	+	Atypical	NACC1	NM_052876	c.G1399A	p.A467T	hetero						de novo	AD	trio	−
TOKAI-IRUD-1206	6	F	Global developmental delay; Epileptic spasm; Agenesis of corpus callosum; Cerebral palsy	HP:0001263, HP:0011097, HP:0001274, HP:0100021	+	SNV	Likeky Pathogenic	PM1, PM2, PS3, PS5							Vici syndrome	−	Milder	EPG5	NM_020964	c.4011_4013del	p.1337_1338del	hetero	EPG5	NM_020964	c.G3092A	p.G1031D	hetero	inherited	AR	trio	+
TOKAI-IRUD-1207	18	M	Global developmental delay; Seizures; Aplasia/Hypoplasia of the corpus callosum; Cerebral atrophy; Adrenal insufficiency	HP:0001263, HP:0001250, HP:0007370, HP:0002059, HP:0000846	+	SNV	Pathogenic	PS2, PM1, PM2, PP2, PP3							Mental retardation, X-linked 49/15	−	Atypical	CLCN4	NM_001256944	c.G538A	p.G180S	hetero						de novo	XLD	trio	−
TOKAI-IRUD-1213	0	M	Microcephaly; Low-set ears; Micrognathia; Cleft soft palate; Cataract; Hearing impairment; Gastroesophageal reflux; Flexion contracture; Cryptorchidism; Hypospadias	HP:0000252, HP:0000369, HP:0000347, HP:0000185, HP:0000518, HP:0000365, HP:0002020, HP:0001371, HP:0000028, HP:0000047	+	SNV	Pathogenic	PVS1, PS2, PM2, PP3							Cornelia de Lange syndrome 1	−	Atypical	NIPBL	NM_015384	c.C6884G	p.S2295X	hetero						de novo	AD	trio	+
TOKAI-IRUD-1214	1	F	Global developmental delay; Dysmorphic facial features; Esotropia	HP:0001263, HP:0001999, HP:0000565	+	SNV	Pathogenic	PVS1, PS2, PM2, PP3, PP4, PP5							Glass syndrome	−	Typical	SATB2	NM_001172509	c.C715T	p.R239X	hetero						de novo	AD	trio	+
TOKAI-IRUD-1215	30	F	Global developmental delay; Cerebral palsy; Microcephaly	HP:0001263, HP:0100021, HP:0000252	+	SNV	Pathogenic	PVS1, PS2							Mental retardation and microcephaly with pontine and cerebellar hypoplasia	−	Atypical	CASK	NM_001126055	c.2068+1G>A	splice site	hetero						de novo	XLD	trio	+
TOKAI-IRUD-1224	2	M	Global developmental delay; Muscular hypotonia; Mydriasis; Exotropia	HP:0001263, HP:0001252, HP:0011499, HP:0000577	+	SNV	Pathogenic	PS2, PM1, PM2, PM5							Gillespie syndrome	−	More severe	ITPR1	NM_002222	c.7471_7472delinsTT	p.G2491L	hetero						de novo	AD	trio	+
TOKAI-IRUD-1209	7	M	Spastic paraplegia; Aplasia/Hypoplasia of the corpus callosum	HP:0001258, HP:0007370	−																									trio	+
TOKAI-IRUD-1238	0	M	Hepatomegaly; Hyperbilirubinemia	HP:0002240, HP:0002904	+	SNV	Pathogenic	PS2, PM1, PM2, PP3, PP5							Noonan syndrome 8	−	More severe	RIT1	NM_001256820	c.C62G	p.A21G	hetero						de novo	AD	trio	+
TOKAI-IRUD-1217	14	F	Global developmental delay; Scoliosis; Long fingers	HP:0001263, HP:0002650, HP:0100807	−																									duo	+
TOKAI-IRUD-1218	0	M	Abnormal vertebral morphology; Syndactyly; Split foot; Esophageal atresia; Anal atresia; Cryptorchidism; Hydronephrosis	HP:0003468, HP:0001159, HP:0001839, HP:0002032, HP:0002023, HP:0000028, HP:0000126	−																									trio	+
TOKAI-IRUD-1220	8	M	Intellectual disability; Short stature; Dysmorphic facial features; Autism	HP:0001249, HP:0004322, HP:0001999, HP:0000717	−																									trio	+
TOKAI-IRUD-1221	6	F	Spastic paraplegia	HP:0001258	−																									duo	+
TOKAI-IRUD-1249	0	F	Talipes equinovarus; Hearing impairment; Bell-shaped thorax; Abnormality of femur morphology; Hydrocephalus	HP:0001762, HP:0000365, HP:0001591, HP:0002823, HP:0000238	−																									trio	+
TOKAI-IRUD-1245	1	M	Inguinal hernia; Hearing impairment; Macroglossia; Global developmental delay; Melanocytic nevus	HP:0000023, HP:0000365, HP:0000158, HP:0001263, HP:0000995	−																									trio	+
TOKAI-IRUD-1229	14	M	Intellectual disability; Seizures; Spastic paraplegia; Leukodystrophy	HP:0001249, HP:0001250, HP:0001258, HP:0002415	−																									trio	+
TOKAI-IRUD-1219	1	M	Global developmental delay; Seizures; High palate; Abnormally large globe	HP:0001263, HP:0001250, HP:0000218, HP:0001090	+	SNV	Pathogenic	PVS1, PS2, PP4							Coffin-Siris syndrome	−	Typical	ARID1B	NM_017519	c.3592_3593insAGCC	p.Pro1200Alafs*34	hetero						de novo	AD	trio	+
TOKAI-IRUD-1237	19	F	Intellectual disability; Seizures; Short stature	HP:0001249, HP:0001250, HP:004322	+	SNV	Pathogenic	PVS1, PS2, PM2, PP3							Epileptic encephalopathy, childhood-onset	−	Milder	CHD2	NM_001271	c.G4489T	p.Glu1497*	hetero						de novo	AD	trio	+
TOKAI-IRUD-1264	7	M	Polymicrogyria; Microcephaly	HP:0002126, HP:0000252	−																									trio	+
TOKAI-IRUD-1265	2	F	Polymicrogyria; Microcephaly; Seizures; Spastic paraplegia	HP:0002126, HP:0000252, HP:0001250, HP:0001258	−																									trio	+
TOKAI-IRUD-1225	3	M	Global developmental delay; Esotropia; Hyperinsulinemic hypoglycemia	HP:0001263, HP:0000565, HP:0000825	+	SNV	Likeky Pathogenic	PS2, PM1, PM2, PP3							Hypotonia, ataxia, and delayed development syndrome	+	Atypical	EBF3	NM_001005463	c.C703G	p.H235D	hetero						de novo	AD	trio	+
TOKAI-IRUD-1267	1	F	Albinism; Macular hypoplasia; Nystagmus	HP:0001022, HP:0001104, HP:0000639	+	SNV	Pathogenic	PVS1, PM2, PP3, PP5							Hermansky-Pudlak syndrome 1	−	Milder	HPS1	NM_000195	c.398+5G>A	splice site	hetero	HPS1	NM_000195	c.C391T	p.R131X	hetero	inherited	AR	trio	+
TOKAI-IRUD-1227	17	M	Global developmental delay; Seizures; Hypertelorism; Hypospadias; Pancreatitis	HP:0001263, HP:0001250, HP:0000316, HP:0000047, HP:0001733	−																									trio	−
TOKAI-IRUD-1235	0	F	Contractures of the joints of the lower limbs; asia/hypoplasia involving bones of the lower limbs; Talipes equinovarus	HP:0005750, HP:0006493, HP:0001762	−																									trio	−
TOKAI-IRUD-1236	1	M	Global developmental delay; Retractile testis	HP:0001263, HP:0012646	+	CNV (duplication)	Pathogenic		Chr22	19035952	21386101	2.4	1A, 2B, 3C, 4C(0.9), 5A	Not done	22q11.2 duplication syndrome	−	Milder											de novo		trio	+
TOKAI-IRUD-1226	2	F	Seizures; Global developmental delay; Epileptic spasm	HP:0001250, HP:0001263, HP:0011097	−																									trio	−
TOKAI-IRUD-1173	5	M	Global developmental delay; Developmental regression; Dystonia; Tetraplegia	HP:0001263, HP:0002376, HP:0001332, HP:0002445	−																									trio	−
TOKAI-IRUD-1253	10	F	Global developmental delay; Abnormal vertebral morphology; Remnants of the hyaloid vascular system; Retinal detachment	HP:0001263, HP:0003468, HP:0007968, HP:0000541	−																									trio	+
TOKAI-IRUD-1255	9	F	Recurrent pneumonia; Atelectasis	HP:0006532, HP:0100750	−																									trio	+
TOKAI-IRUD-1256	5	F	Recurrent pneumonia; Atelectasis	HP:0006532, HP:0100750	−																									trio	−
TOKAI-IRUD-1257	2	M	Recurrent pneumonia; Atelectasis	HP:0006532, HP:0100750	−																									trio	+
TOKAI-IRUD-1258	0	M	Recurrent pneumonia; Atelectasis; Febrile seizures	HP:0006532, HP:0100750, HP:0002373	−																									trio	+
TOKAI-IRUD-1273	1	F	Global developmental delay; Micrognathia; Muscular hypotonia; Cleft palate; Small earlobe; Hydronephrosis; Abnormality of the ureter; Patent foramen ovale	HP:0001263, HP:0000347, HP:0001252, HP:0000175, HP:0000385, HP:0000126, HP:0000069, HP:0001655	+	CNV (deletion)	Pathogenic		Chr10	121652294	135237185	14	1A, 2H, 3C, 4C(0.9), 5A	Not done	10q26.3 deletion syndrome	−	More severe											de novo		trio	+
TOKAI-IRUD-1259	14	M	Intellectual disability; Seizures; Acute encephalopathy	HP:0001249, HP:0001250, HP:0006846	−																									trio	+
TOKAI-IRUD-1277	4	F	Global developmental delay; Seizures; Autistic behavior	HP:0001263, HP:0001250, HP:0000729	−																									trio	+
TOKAI-IRUD-1276	2	F	Global developmental delay; Muslular hypotonia; Visual impairment	HP:0001263, HP:0001252, HP:0000505	+	SNV	Likeky Pathogenic	PS2, PM1, PM2, PP3							Gillespie syndrome	−	Milder	ITPR1	NM_001099952	c.A835G	p.K279E	hetero						de novo	AD	trio	+
TOKAI-IRUD-1279	5	M	Global developmental delay; Muscular hypotonia	HP:0001263, HP:0001252	−																									duo	+
TOKAI-IRUD-1261	4	F	Global developmental delay; Autism; Dysmorphic facial features	HP:0001263, HP:0000717, HP:0001999	−																									trio	+
TOKAI-IRUD-1252	0	M	Global developmental delay; Muscular hypotonia; Cryptorchidism	HP:0001263, HP:0001252, HP:0000028	+	CNV (deletion)	Pathogenic		Chr5	85913872	93979140	8.1	1A, 2A, 3C, 5A	Not done	5q14.3 deletion syndrome	−	Atypical											de novo		trio	+
TOKAI-IRUD-1286	5	F	Intellectual disability; Seizures; Gastroesophageal reflux; High palate; Hypertelorism	HP:0001249, HP:0001250, HP:0002020, HP:0000218, HP:0000316	+	SNV	Likeky Pathogenic	PS2, PM1, PM2, PP3							Mental retardation, autosomal dominant 5	−	Milder	SYNGAP1	NM_006772	c.T851C	p.L284P	hetero						de novo	AD	trio	+
TOKAI-IRUD-1288	6	M	Global developmental delay; Short stature	HP:0001263, HP:0004322	−																									trio	+
TOKAI-IRUD-1284	3	F	Global developmental delay; Athetoid cerebral palsy	HP:0001263, HP:0011445	+	SNV	Pathogenic	PS2, PM1, PM2, PP2, PP3, PP5							Epileptic encephalopathy, early infantile, 17	+	Milder	GNAO1	NM_020988	c.G709A	p.E237K	hetero						de novo	AD	trio	−
TOKAI-IRUD-1301	10	M	Polymicrogyria; Seizures; Spastic paraplegia	HP:0002126, HP:0001250, HP:0001258	+	CNV (deletion)	Pathogenic		Chr1	866418	3160701	2.3	1A, 2B, 3C, 5G	FISH	1p36 deletion syndrome	−	Typical											de novo		duo	−
TOKAI-IRUD-1297	8	M	Cafe-au-lait spot; Specific learning disability	HP:0000957, HP:0001328	+	CNV (duplication)	Pathogenic		ChrX	200854	155240074	160	1A, 2A, 3C, 5A	Not done	Kleinfelter syndrome	−	Typical											de novo		trio	−
TOKAI-IRUD-1283	8	M	Intellectual disability; Epileptic spasm	HP:0001249, HP:0011097	−																									trio	−
TOKAI-IRUD-1298	2	M	Global developmental delay; Short stature; Dysmorphic facial features; Aplasia/Hypoplasia of the cerebral white matter	HP:0001263, HP:0004322, HP:0001999, HP:0012429	−																									trio	+
TOKAI-IRUD-1304	8	M	Global developmental delay; Oral cleft; Micrognathia; Low-set ears; Flexion contracture; Cryptorchidism; Short stature; Dandy-Walker malformation; Scapular winging; Increased head circumference; Ventricular septal defect; Atrial septal defect	HP:0001263, HP:0000202, HP:0000347, HP:0000369, HP:0001371, HP:0000028, HP:0004322, HP:0001305, HP:0003691, HP:0040194, HP:0001629, HP:0001631	−																									trio	+
TOKAI-IRUD-1312	4	F	Global developmental delay; Short stature; Dysmorphic facial features	HP:0001263, HP:0004322, HP:0001999	+	SNV	Pathogenic	PVS1, PS2, PP4							Mental retardation, autosomal dominant 23	−	Typical	SETD5	NM_001080517	c.677_678del	p. S226fs	hetero						de novo	AD	trio	+
TOKAI-IRUD-1311	13	F	Cafe-au-lait spot	HP:0000957	+	SNV	Pathogenic	PVS1, PS1, PS2, PM2, PP3, PP4							Neurofibrosis type1	−	Typical	NF1	NM_000267	c.T5339G	p.L1780X	hetero						de novo	AD	trio	+
TOKAI-IRUD-1323	2	F	Anal atresia; Scoliosis; Abnormal vertebral morphology; Abnormality of the ribs	HP:0002023, HP:0002650, HP:0003468, HP:0000772	−																									trio	+
TOKAI-IRUD-1324	2	M	Epileptic spasm; Global developmental delay	HP:0011097, HP:0001263	+	SNV	Likeky Pathogenic	PS2, PM2, PP3, PP5							Epileptic encephalopathy, early infantile, 26	−	More severe	KCNB1	NM_004975	c.C1747T	p.R583X	hetero						de novo	AD	trio	−
TOKAI-IRUD-1327	1	M	Global developmental delay; Exotropia; Nasolacrimal duct obstruction; Dolichocephaly	HP:0001263, HP:0000577, HP:0000579, HP:0000268	−																									trio	−
TOKAI-IRUD-1289	6	M	Intellectual disability; Seizures; Total anomalous pulmonary venous return	HP:0001249, HP:0001250, HP:0005160	−																									trio	+
TOKAI-IRUD-1250	1	M	Global developmental delay; Muscular hypotonia; Joint hyperflexibility	HP:0001263, HP:0001252, HP:0005692	+	SNV	Likeky Pathogenic	PS2, PM2, PP3, PP4							Kabuki syndrome 1	−	Typical	KMT2D	NM_003482	c.G9142C	p.D3048H	hetero						de novo	AD	trio	+
TOKAI-IRUD-1281	1	F	Global developmental delay; Seizures; Agenesis of corpus callosum; Spastic paraplegia	HP:0001263, HP:0001250, HP:0001274, HP:0001258	−																									trio	+
TOKAI-IRUD-1291	3	F	Global developmental delay; Arachnoid cyst	HP:0001263, HP:0100702	−																									trio	+
TOKAI-IRUD-1310	5	F	Global developmental delay; Muscular hypotonia; Spina bifida; Aplasia/Hypoplasia of the sacrum	HP:0001263, HP:0001252, HP:0002414, HP:0008517	+	SNV	Likeky Pathogenic	PS2, PM1, PM2, PP3							Wiedemann-Steiner syndrome	−	Milder	KMT2A	NM_001197104	c.A8561G	p.D2854G	hetero						de novo	AD	trio	+
TOKAI-IRUD-1210	1	F	Decreased circulating antibody level; Whooping cough	HP:0004313, HP:0031247	−																									trio	+
TOKAI-IRUD-1274	5	F	Global developmental delay; Dysmorphic facial features; Cerebral hypoplasia	HP:0001263, HP:0001999, HP:0006872	−																									trio	+
TOKAI-IRUD-1260	8	M	Intellectual disability; Seizures; Tetraplegia; Leukodystrophy	HP:0001249, HP:0001250, HP:0002445, HP:0002415	+	SNV	Pathogenic	PS2, PM1, PM2, PP3, PP5							Alexander disease	−	More severe	GFAP	NM_001131019	c.G1117A	p.E373K	hetero						de novo	AD	trio	+
TOKAI-IRUD-1266	23	F	Intellectual disability; High palate; Gastroesophageal reflux; Hypertelorism; Seizures; Vomiting	HP:0001249, HP:0000218, HP:0002020, HP:0000316, HP:0001250, HP:0002013	+	SNV	Pathogenic	PVS1, PS2							Bohring-Opitz syndrome	−	More severe	ASXL1	NM_015338	c.2803delC	p. P935fs	hetero						de novo	AD	trio	+
TOKAI-IRUD-1329	12	M	Decreased circulating antibody level; Interrupted aortic arch; Transposition of the great arteries; Pneumocystis jirovecii pneumonia	HP:0004313, HP:0011611, HP:0001669, HP:0020102	+	SNV	Likeky Pathogenic	PM1, PM2, PP3, PP4							Hyper IgM syndrom	−	Typical	CD40LG	NM_000074	c.G755A	p.G252D	hetero						inherited	XLR	trio	+
TOKAI-IRUD-1290	2	M	Hypoplasia of the corpus callosum; Congenital hypothyroidism; Global developmental delay	HP:0002079, HP:0000851, HP:0001263	+	UPD									Angelman syndrome	−	Atypical	UPD(15)pat												trio	+
TOKAI-IRUD-1322	17	F	Global developmental delay; Precocious puberty; Hypertelorism; Medial flaring of the eyebrow; Thin vermilion border	HP:0001263, HP:0000826, HP:0000316, HP:0010747, HP:0000233	+	SNV	Pathogenic	PVS1, PS2, PP4							Wiedemann-Steiner syndrome	−	Typical	KMT2A	NM_005933	c.4012+1G>C	splice site	hetero						de novo	AD	trio	+
TOKAI-IRUD-1309	17	M	Intellectual disability; Seizures	HP:0001249, HP:0001250	−																									trio	+
TOKAI-IRUD-1321	1	F	Ventriculomegaly; Hypoplasia of the corpus callosum; Cerebral hypoplasia; Dysmorphic facial features	HP:0002119, HP:0002079, HP:0006872, HP:0001999	+	CNV (duplication)	Pathogenic		Chr7	72717394	74173168	1.5	1A, 2A, 3A, 4C(0.9), 5D	Not done	7q11.23 duplication syndrome	−	Typical											inherited		trio	−
TOKAI-IRUD-1308	8	M	Oral cleft; Ventricular septal defect; Ranula; Cryptorchidism; Gastroesophageal reflux; Vesicoureteral reflux; Laryngotracheomalacia; Otitis media with effusion	HP:0000202, HP:0001629, HP:0030706, HP:0000028, HP:0002020, HP:0000076, HP:0008755, HP:0031353	−																									trio	+
TOKAI-IRUD-1337	16	M	Intellectual disability; Tetralogy of Fallot; Muscular hypotonia; Cryptorchidism; Micrognathia; Hearing impairment; Ptosis	HP:0001249, HP:0001636, HP:0001252, HP:0000028, HP:0000347, HP:0000365, HP:0000508	+	CNV (duplication)	Pathogenic		Chr16	2607703	4638332	2.0	1A, 2H, 3C, 4C(0.6), 5A	Not done	16p13.3 duplication syndrome	−	Typical											de novo		trio	+
TOKAI-IRUD-1343	15	M	Short stature; Intellectual disability; Cryptorchidism; Thick vermilion border; Thick eyebrow; Photophobia	HP:0004322, HP:0001249, HP:0000028, HP:0012471, HP:0000574, HP:0000613	+	CNV (duplication)	Pathogenic		Chr17	16842660	20359984	3.5	1A, 2B, 3C, 4C(0.9), 5A	Not done	Potocki-Lupski syndrome	−	Typical											de novo		trio	−
TOKAI-IRUD-1342	2	F	Global developmental delay; Hypertelorism; Micrognathia; Chylothorax	HP:0001263, HP:0000316, HP:0000347, HP:0010310	−																									trio	−
TOKAI-IRUD-1334	3	F	Global developmental delay; Esotropia; Hypermetropia; Joint hyperflexibility; Delayed CNS myelination	HP:0001263, HP:0000565, HP:0000540, HP:0005692, HP:0002188	+	SNV	Pathogenic	PVS1, PM2, PM6, PP3							MEF2Chaploinsufficiency syndrome	−	Atypical	MEF2C	NM_001193348	c.C327G	p.Y109X	hetero						de novo	AD	duo	−
TOKAI-IRUD-1299	7	F	Seizures; Hemiplegia	HP:0001250, HP:0002301	+	SNV	Likeky Pathogenic	PS2, PM1, PM2, PP3							Epileptic encephalopathy	−	Atypical	CACNA1A	NM_001127221	c.G1854T	p.L618F	hetero						de novo	AD	trio	−
TOKAI-IRUD-1339	16	M	Spastic paraplegia; Strabismus	HP:0001258, HP:0000486	−																									duo	+
TOKAI-IRUD-1335	7	M	Global developmental delay; Spastic paraplegia; Cyclic exotropia; Hydronephrosis; Pes planus	HP:0001263, HP:0001258, HP:0031716, HP:0000126, HP:0001763	+	CNV (deletion)	Pathogenic		Chr19	12762966	13930306	1.2	1A, 2A, 3C, 5A	Not done	19p13.13 deletion syndrome	−	Atypical											de novo		trio	+
TOKAI-IRUD-1350	4	F	Scoliosis; Distal lower limb amyotrophy	HP:0002650, HP:0008944	−																									trio	−
TOKAI-IRUD-1352	4	F	Global developmental delay; Hypoplasia of the corpus callosum; Hypotelorism; Thin upper lip vermilion; Short fifth finger	HP:0001263, HP:0002079, HP:0000601, HP:0000219, HP:0009237	+	SNV	Likeky Pathogenic	PS2, PM1, PM2, PP2							Microcephaly 18, primary, autosomal dominant	+	Atypical	WDFY3	NM_014991	c.C7821G	p.S2607R	hetero						de novo	AD	trio	−
TOKAI-IRUD-1353	0	M	Micrognathia; Cleft palate; Trismus; Short neck; Ventriculomegaly; Flexion contracture; Kyphosis; Inguinal hernia; Umbilical hernia; Hiatus hernia; Ventral hernia	HP:0000347, HP:0000175, HP:0000211, HP:0000470, HP:0002119, HP:0001371, HP:0002808, HP:0000023, HP:0001537, HP:0002036, HP:0002933	+	SNV	Likeky Pathogenic	PS2, PM1, PM2							Wieacker-Wolff syndrome	−	More severe	ZC4H2	NM_001178032	c.A227G	p.D76G	hetero						de novo	XLR	trio	−
TOKAI-IRUD-1359	7	F	Retinoblastoma; Scoliosis; Abnormal vertebral morphology	HP:0009919, HP:0002650, HP:0003468	−																									trio	−
TOKAI-IRUD-1366	1	M	Short stature; Global developmental delay; Muscular hypotonia; Abnormal heart morphology	HP:0004322, HP:0001263, HP:0001252, HP:0001627	−																									trio	+
TOKAI-IRUD-1368	2	F	Global developmental delay; Highly elevated creatine kinase; Hyperreflexia	HP:0001263, HP:0030234, HP:0001347	−																									trio	+
TOKAI-IRUD-1355	13	M	Intellectual disability; Seizures	HP:0001249, HP:0001250	−																									trio	−
TOKAI-IRUD-1356	16	M	Short stature; Intellectual disability; Peripheral neuropathy	HP:0004322, HP:0001249, HP:0009830	−																									trio	−
TOKAI-IRUD-1369	3	F	Global developmental delay	HP:0001263	+	SNV	Likeky Pathogenic	PS2, PM1, PM2, PP5							Mental retardation, autosomal dominant 53	−	Milder	CAMK2A	NM_015981	c.C635T	p.P212L	hetero						de novo	AD	trio	+
TOKAI-IRUD-1367	7	M	Global developmental delay; Muscular hypotonia; Astigmatism	HP:0001252, HP:0001263, HP:0000483	+	SNV	Pathogenic	PS1, PS2, PM1, PM2, PP2, PP3, PP4, PP5							Neurodevelopmental disorder with involuntary movements	+	Typical	GNAO1	NM_020988	c.G626A	p.R209H	hetero						de novo	AD	trio	+
TOKAI-IRUD-1370	3	M	Global developmental delay; Muscular hypotonia; Aplasia/Hypoplasia of the corpus callosum	HP:0001252, HP:0001263, HP:0007370	+	SNV	Likeky Pathogenic	PS2, PM2							Mental retardation, autosomal dominant 31	−	Milder	PURA	NM_005859	c.181_182delinsGG	p. L61G	hetero						de novo	AD	trio	+
TOKAI-IRUD-1372	0	M	Epileptic spasm; Global developmental delay; Aplasia/Hypoplasia of the corpus callosum; Muscular hypotonia; Hypertelorism; Atrial septal defect; Central apnea	HP:0011097, HP:0001263, HP:0007370, HP:0001252, HP:0000316, HP:0001631, HP:0002871	−																									trio	+
TOKAI-IRUD-1374	0	M	Pneumothorax; Pulmonary arterial hypertension; Pulmonary artery hypoplasia	HP:0002107, HP:0002092, HP:0004971	−																									trio	+
TOKAI-IRUD-1326	8	M	Short stature; Intellectual disability; Recurrent sinusitis; Recurrent otitis media; Chronic constipation	HP:0004322, HP:0001249, HP:0011108, HP:0000403, HP:0012450	+	SNV	Likeky Pathogenic	PS2, PM1, PM2, PP3							Coffin-Siris syndrome	+	Atypical	DPF2	NM_006268	c.1048C>T	p. R350C	hetero						de novo	AD	trio	−
TOKAI-IRUD-1406	5	M	Global developmental delay; Polydactyly; Aplasia/Hypoplasia of the corpus callosum; Dilation of lateral ventricles	HP:0001263, HP:0010442, HP:0007370, HP:0006956	+	SNV	Pathogenic	PS1, PS2, PM1, PM2, PP2, PP3, PP5							Lissencephaly3	−	Milder	TUBA1A	NM_001270399	c.C1264T	p. R422C	hetero						de novo	AD	trio	−
TOKAI-IRUD-1414	0	F	Craniosynostosis; Ventricular septal defect	HP:0001363, HP:0001629	+	SNV	Pathogenic	PVS1, PM2, PP3, PP4, PP5							Saethre-Chotzen syndrome	−	Typical	TWIST1	NM_000474	c.C211T	p.Q71X	hetero						inherited	AD	trio	−
TOKAI-IRUD-1412	5	F	Dystonia; Hearing impairment; Intellectual disability; Talipes equinovarus; Sleep disturbance	HP:0001332, HP:0000365, HP:0001249, HP:0001762, HP:0002360	−																									trio	−
TOKAI-IRUD-1425	9	F	Aplasia/Hypoplasia of the cerebellum; Global developmental delay	HP:0007360, HP:0001263	+	SNV	Likeky Pathogenic	PM1, PM2, PP3, PP4							Congenital ataxia	−	Typical	CACNA1A	NM_001127221	c. G4930A	p. D1644N	hetero						inherited	AD	trio	−
TOKAI-IRUD-1435	1	F	Global developmental delay; Muscular hypotonia	HP:0001263, HP:0001252	+	SNV	Pathogenic	PS2, PM1, PM2, PP3, PP5							Epileptic encephalopachy	−	More severe	GABRB2	NM_000813	c.A626C	p. Q209P	hetero						de novo	AD	trio	−
TOKAI-IRUD-1438	8	F	Aplasia/Hypoplasia of the cerebellum; Gait disturbance; Global developmental delay	HP:0007360, HP:0001288, HP:0001263	−																									trio	−
TOKAI-IRUD-1441	13	F	Seizures; Shivering; Aplasia/Hypoplasia of the cerebellum; Intellectual disability	HP:0001250, HP:0025144, HP:0007360, HP:0001249	+	SNV	Pathogenic	PS1, PS2							Epilepsy, progressive myoclonic 7	+	Milder	KCNC1	NM_001112741	c.G959A	p.R320H	hetero						de novo	AD	trio	−
TOKAI-IRUD-1442	1	F	Short fetal femur length; Craniosynostosis; Narrow spinal canal; Wide nasal bridge	HP:0011428, HP:0001363, HP:0003416, HP:0000431	−																									trio	−
TOKAI-IRUD-1444	3	F	Global developmental delay; Autism; Hyperintensity of cerebral white matter on MRI	HP:0001263, HP:0000717, HP:0030890	−																									trio	−
TOKAI-IRUD-1449	11	F	Global developmental delay; Muscular hypotonia; Microcephaly; Long eyelashes; Prominent nasal bridge	HP:0001263, HP:0001252, HP:0000252, HP:0000527, HP:0000426	−																									trio	−
TOKAI-IRUD-1461	2	F	Global developmental delay; High palate; Micrognathia; Long fingers; Muscular hypotonia; Hyperextensible hand joints	HP:0001263, HP:0000218, HP:0000347, HP:0100807, HP:0001252, HP:0005639	+	SNV	Pathogenic	PVS1, PS2, PP4							Ullrich congenital muscular dystrophy 2	−	Typical	COL12A1	NM_004370	c.8100 +2T>G	splice site	hetero						de novo	AD	trio	−
TOKAI-IRUD-1448	0	F	Respiratory distress; Wheezing	HP:0002098, HP:0030828	−																									trio	−
TOKAI-IRUD-1462	14	M	Crohn's disease; Skeletal muscle atrophy; Bacteremia	HP:0100280, HP:0003202, HP:0031864	−																									trio	−
TOKAI-IRUD-1463	1	M	Global developmental delay; Microcephaly; Delayed myelination; Involuntary movements	HP:0001263, HP:0000252, HP:0012448, HP:0004305	−																									trio	−
TOKAI-IRUD-1474	11	F	Muscle weakness; Dilation of lateral ventricles; Global developmental delay; Aplasia/Hypoplasia of the corpus callosum	HP:0001324, HP:0006956, HP:0001263, HP:0007370	+	SNV	Pathogenic	PS1, PS2, PP4							Congenital myopathy	−	Typical	ACTA1	NM_001100	c.G16A	p.E6K	hetero						de novo	AD	trio	−
TOKAI-IRUD-1475	1	M	Global developmental delay; Seizures; Muscular hypotonia; Polydactyly; Hypospadias	HP:0001263, HP:0001250, HP:0001252, HP:0010442, HP:0000047	+	CNV (deletion)	Pathogenic		Chr4	366452	4421856	4.1	1A, 2B, 3C, 5A	FISH	4p16.3 deletion syndrome	−	Typical											de novo		trio	−
TOKAI-IRUD-1482	6	M	Short stature; Intellectual disability; Recurrent otitis media; Short neck; Facial tics; Low-set, posteriorly rotated ears; Shield chest; Gastric ulcer	HP:0004322, HP:0001249, HP:0000403, HP:0000470, HP:0011468, HP:0000368, HP:0000914, HP:0002592	+	SNV	Likeky Pathogenic	PM1, PM2, PM6, PP4							Floating Harbor syndrome	−	Typical	SRCAP	NM_006662	c.7774dupA	p.E2591fs	hetero						de novo	AD	duo	−
TOKAI-IRUD-1485	2	M	Global developmental delay; Aplasia/Hypoplasia of the cerebellum	HP:0001263, HP:0007360	−																									trio	−
