# Supplementary material for: Whole-exome analysis of 177 pediatric patients with undiagnosed diseases
Source: Sci Rep. 2022 Aug 26;12:14589. doi: 10.1038/s41598-022-14161-6 (PMC9418234; doi:10.1038/s41598-022-14161-6)
Supplement: Supplementary file 3 — Supplementary Table S3. [file 41598_2022_14161_MOESM3_ESM.xlsx]

## Sheet: Sheet1
Supplementary Table 3. Numbers of cases with each symptom
HPO tag	Symptom	Patients, n
0001263	Global developmental delay	95
0001250	Seizures	40
0001249	Intellectual disability	29
0001252	Muscular hypotonia	24
0001999	Dysmorphic facial features	17
0004322	Short stature	14
0000252	Microcephaly	11
0000316	Hypertelorism	9
0000347	Micrognathia	9
0000365	Hearing impairment	9
0001258	Spastic paraplegia	9
0000028	Cryptorchidism	8
0002650	Scoliosis	8
0007370	Aplasia/Hypoplasia of the corpus callosum	7
0000565	Esotropia	6
0001371	Flexion contracture	6
0002020	Gastroesophageal reflux	6
0002126	Polymicrogyria	6
0011097	Epileptic spasm	6
0000717	Autism	5
0002119	Ventriculomegaly	5
0000047	Hypospadias	4
0000126	Hydronephrosis	4
0000175	Cleft palate	4
0000218	High palate	4
0001629	Ventricular septal defect	4
0002079	Hypoplasia of the corpus callosum	4
0003468	Abnormal vertebral morphology	4
0006532	Recurrent pneumonia	4
0007360	Aplasia/Hypoplasia of the cerebellum	4
0100750	Atelectasis	4
0000023	Inguinal hernia	3
0000486	Strabismus	3
0000577	Exotropia	3
0001159	Syndactyly	3
0001274	Agenesis of corpus callosum	3
0001627	Abnormal heart morphology	3
0001631	Atrial septal defect	3
0001762	Talipes equinovarus	3
0001945	Fever	3
0002023	Anal atresia	3
0002032	Esophageal atresia	3
0002059	Cerebral atrophy	3
0010442	Polydactyly	3
0100021	Cerebral palsy	3
0000202	Oral cleft	2
0000211	Trismus	2
0000238	Hydrocephalus	2
0000369	Low-set ears	2
0000403	Recurrent otitis media	2
0000470	Short neck	2
0000518	Cataract	2
0000540	Hypermetropia	2
0000821	Hypothyroidism	2
0000826	Precocious puberty	2
0000957	Cafe-au-lait spot	2
0001332	Dystonia	2
0001347	Hyperreflexia	2
0001363	Craniosynostosis	2
0001537	Umbilical hernia	2
0001636	Tetralogy of Fallot	2
0001763	Pes planus	2
0002036	Hiatus hernia	2
0002283	Global brain atrophy	2
0002353	EEG abnormality	2
0002373	Febrile seizures	2
0002376	Developmental regression	2
0002415	Leukodystrophy	2
0002445	Tetraplegia	2
0004305	Involuntary movements	2
0004313	Decreased circulating antibody level	2
0005692	Joint hyperflexibility	2
0006872	Cerebral hypoplasia	2
0006956	Dilation of lateral ventricles	2
0040194	Increased head circumference	2
0100807	Long fingers	2
0000015	Bladder diverticulum	1
0000069	Abnormality of the ureter	1
0000076	Vesicoureteral reflux	1
0000093	Proteinuria	1
0000158	Macroglossia	1
0000185	Cleft soft palate	1
0000219	Thin upper lip vermilion	1
0000233	Thin vermilion border	1
0000268	Dolichocephaly	1
0000276	Long face	1
0000358	Ears that are low-set	1
0000368	Low-set, posteriorly rotated ears	1
0000385	Small earlobe	1
0000426	Prominent nasal bridge	1
0000431	Wide nasal bridge	1
0000483	Astigmatism	1
0000496	Abnormality of eye movement	1
0000505	Visual impairment	1
0000508	Ptosis	1
0000527	Long eyelashes	1
0000541	Retinal detachment	1
0000574	Thick eyebrow	1
0000579	Nasolacrimal duct obstruction	1
0000601	Hypotelorism	1
0000613	Photophobia	1
0000639	Nystagmus	1
0000646	Amblyopia	1
0000729	Autistic behavior	1
0000767	Pectus excavatum	1
0000772	Abnormality of the ribs	1
0000825	Hyperinsulinemic hypoglycemia	1
0000846	Adrenal insufficiency	1
0000851	Congenital hypothyroidism	1
0000914	Shield chest	1
0000952	Jaundice	1
0000995	Melanocytic nevus	1
0001022	Albinism	1
0001090	Abnormally large globe	1
0001104	Macular hypoplasia	1
0001199	Triphalangeal thumb	1
0001257	Spasticity	1
0001272	Cerebellar atrophy	1
0001288	Gait disturbance	1
0001305	Dandy-Walker malformation	1
0001324	Muscle weakness	1
0001328	Specific learning disability	1
0001339	Lissencephaly	1
0001369	Arthritis	1
0001541	Ascites	1
0001591	Bell-shaped thorax	1
0001601	Laryngomalacia	1
0001653	Mitral regurgitation	1
0001655	Patent foramen ovale	1
0001669	Transposition of the great arteries	1
0001699	Sudden death	1
0001732	Abnormality of the pancreas	1
0001733	Pancreatitis	1
0001737	Pancreatic cysts	1
0001838	Rocker bottom foot	1
0001839	Split foot	1
0001873	Thrombocytopenia	1
0001928	Abnormality of coagulation	1
0001943	Hypoglycemia	1
0001987	Hyperammonemia	1
0002013	Vomiting	1
0002069	Generalized tonic-clonic seizures	1
0002092	Pulmonary arterial hypertension	1
0002098	Respiratory distress	1
0002107	Pneumothorax	1
0002170	Intracranial hemorrhage	1
0002188	Delayed CNS myelination	1
0002240	Hepatomegaly	1
0002301	Hemiplegia	1
0002352	Leukoencephalopathy	1
0002360	Sleep disturbance	1
0002414	Spina bifida	1
0002419	Molar tooth sign on MRI	1
0002486	myotonia	1
0002514	Cerebral calcification	1
0002592	Gastric ulcer	1
0002659	Increased susceptibility to fractures	1
0002778	Abnormal tracheal morphology	1
0002779	Tracheomalacia	1
0002808	Kyphosis	1
0002823	Abnormality of femur morphology	1
0002857	Genu valgum	1
0002871	Central apnea	1
0002904	Hyperbilirubinemia	1
0002910	Elevated hepatic transaminase	1
0002933	Ventral hernia	1
0003128	Lactic acidosis	1
0003202	Skeletal muscle atrophy	1
0003416	Narrow spinal canal	1
0003691	Scapular winging	1
0004381	Supravalvular aortic stenosis	1
0004415	Pulmonary artery stenosis	1
0004971	Pulmonary artery hypoplasia	1
0005160	Total anomalous pulmonary venous return	1
0005521	Disseminated intravascular coagulation	1
0005562	Multiple renal cysts	1
0005639	Hyperextensible hand joints	1
0005681	Juvenile rheumatoid arthritis	1
0005750	Contractures of the joints of the lower limbs	1
0006297	Enamel hypoplasia	1
0006493	asia/hypoplasia involving bones of the lower limbs	1
0006528	Chronic lung disease	1
0006846	Acute encephalopathy	1
0007018	Attention deficit hyperactivity disorder	1
0007185	Loss of consciousness	1
0007968	Remnants of the hyaloid vascular system	1
0008386	Aplasia/Hypoplasia of the nails	1
0008517	Aplasia/Hypoplasia of the sacrum	1
0008755	Laryngotracheomalacia	1
0008944	Distal lower limb amyotrophy	1
0009237	Short fifth finger	1
0009815	Aplasia/hypoplasia of the extremities	1
0009826	Limb undergrowth	1
0009830	Peripheral neuropathy	1
0009919	Retinoblastoma	1
0010310	Chylothorax	1
0010747	Medial flaring of the eyebrow	1
0011024	Abnormality of the gastrointestinal tract	1
0011108	Recurrent sinusitis	1
0011110	Tonsillitis	1
0011428	Short fetal femur length	1
0011445	Athetoid cerebral palsy	1
0011468	Facial tics	1
0011499	Mydriasis	1
0011611	Interrupted aortic arch	1
0011649	Patent ductus arteriosus after premature birth	1
0012429	Aplasia/Hypoplasia of the cerebral white matter	1
0012448	Delayed myelination	1
0012450	Chronic constipation	1
0012471	Thick vermilion border	1
0012646	Retractile testis	1
0012762	Cerebral white matter atrophy	1
0020102	Pneumocystis jirovecii pneumonia	1
0025085	Bloody diarrhea	1
0025144	Shivering	1
0030234	Highly elevated creatine kinase	1
0030706	Ranula	1
0030828	Wheezing	1
0030890	Hyperintensity of cerebral white matter on MRI	1
0031218	Inappropriate antidiuretic hormone secretion	1
0031247	Whooping cough	1
0031353	Otitis media with effusion	1
0031703	Abnormal ear morphology	1
0031716	Cyclic exotropia	1
0031864	Bacteremia	1
0100025	Overfriendliness	1
0100280	Crohn's disease	1
0100559	Lower limb asymmetry	1
0100702	Arachnoid cyst	1
0410042	Abnormal liver morphology	1
